# Supplementary material for: Searching for a Role of Nursing Personnel in Developing Landscape of Ehealth: Factors Determining Attitudes toward Key Patient Empowering Applications
Source: PLoS One. 2016 Apr 6;11(4):e0153173. doi: 10.1371/journal.pone.0153173 (PMC4822942; doi:10.1371/journal.pone.0153173)
Supplement: S1 File — (XLSX) [file pone.0153173.s001.xlsx]

## Sheet: Data set
ID	INT_REL	PH_INT	PAT_REC	MONIT	INT_REL2	PH_INT2	PAT_REC2	MONIT_2	COMPUSE	INT_USE	INT_DUR	INT_COMB	AGE	SEX	EMPSITES	MAINSITE	TEREN_M_W	AGE_CAT
1004	2	3	5	4	0	0	1	1	1	1	4	4	26	0	1	1	1	1
1005	2	2	5	4	0	0	1	1	1	1	4	4	37	0	1	1	1	2
1006	4	5	4	5	1	1	1	1	1	0	3	1	50	0	0	1	1	4
1007	3	4	2	4	0	1	0	1	1	1	4	4	33	0	0	1	1	1
1008	3	4	5	5	0	1	1	1	1	0	3	1	28	0	0	1	1	1
1009	3	4	5	4	0	1	1	1	1	1	4	4	27	0	0	1	1	1
1010	3	2	2	1	0	0	0	0	1	1	4	4	39	0	0	1	1	2
1036	5	3	4	3	1	0	1	0	1	0	5	1	46	0	0	1	1	3
1038	3	3	5	2	0	0	1	0	0	0	3	1	40	0	0	1	1	2
1039	1	1	2	2	0	0	0	0	1	1	4	4	25	0	0	1	1	1
1040	4	5	5	4	1	1	1	1	1	1	4	4	50	0	1	1	1	4
1099	4	2	3	2	1	0	0	0	1	1	4	4	36	0	0	1	1	2
1100	4	2	2	2	1	0	0	0	1	1	3	3	51	0	0	1	1	4
1101	3	1	1	1	0	0	0	0	1	1	5	5	50	0	1	1	1	4
1102	2	3	2	4	0	0	0	1	1	1	4	4	24	0	1	1	1	1
1104	4	4	4	3	1	1	1	0	1	1	3	3	39	0	0	1	1	2
1105	4	2	3	3	1	0	0	0	1	1	3	3	36	0	0	1	1	2
1106	3	1	3	2	0	0	0	0	1	0		1	40	0	0	1	1	2
1108	5	4	5	5	1	1	1	1	1	1	3	3		0	0	1	1
1109	4	3	4	5	1	0	1	1	1	1	4	4	48	0	1	1	1	4
1110	1	4	2	5	0	1	0	1	1	1	3	3	45	0	0	1	1	3
1111	4	3	2	3	1	0	0	0	1	1	3	3	35	0	0	1	1	1
1112	2	5	4	5	0	1	1	1	1	1	3	3	25	0	0	1	1	1
1113	2	2	2	2	0	0	0	0	1	1	3	3	40	0	0	1	1	2
1114	4	2	3	2	1	0	0	0	1	0	2	1	26	0	0	1	1	1
1115	4	1	1	3	1	0	0	0	1	1	3	3	48	0	0	1	1	4
1116	4	3	2	3	1	0	0	0	1	1	3	3	50	0	0	1	1	4
1117	4	3	4	2	1	0	1	0	1	1	4	4	40	0	0	1	1	2
1118	4	5	4	4	1	1	1	1	1	0		1	41	1	0	1	1	2
1119	5	4	4	4	1	1	1	1	1	1	2	2	32	1	0	1	1	1
1120	5	4	4	4	1	1	1	1	1	1	3	3	34	0	0	1	1	1
1121	3	4	4	3	0	1	1	0	1	0	3	1	30	1	0	1	1	1
1122	2	2	2	2	0	0	0	0	0	0		1	30	0	0	1	1	1
1123	4	4	2	2	1	1	0	0	1	1	4	4	33	0	1	1	1	1
1124	4	3	4	4	1	0	1	1	1	1	2	2	40	0	0	1	1	2
1125	3	3	1	4	0	0	0	1	1	1	4	4	40	1	1	1	1	2
1126	4	3	5	5	1	0	1	1	1	1	4	4	23	0	0	1	1	1
1127	1	5	1	5	0	1	0	1	1	1	4	4	29	0	1	1	1	1
1128	2	2	2	2	0	0	0	0	1	1	5	5	32	0	0	1	1	1
1129	4	1	4	2	1	0	1	0	1	1	4	4	28	0	0	1	1	1
1130	2	4	2	2	0	1	0	0	1	1	4	4	25	0	1	1	1	1
1131	4	4	4	4	1	1	1	1	1	1	4	4	28	0	0	1	1	1
1132	2	3	5	3	0	0	1	0	1	1	4	4	24	0	0	1	1	1
1133	3	4	1	3	0	1	0	0	1	1	4	4	30	0	1	1	1	1
1134	3	2	2	2	0	0	0	0	1	1	4	4	40	0	1	1	1	2
1135	3	2	4	4	0	0	1	1	1	1	4	4	27	0	0	1	1	1
1136	4	2	2	2	1	0	0	0	1	1	3	3	36	0	0	1	1	2
1137	4	2	2	4	1	0	0	1	1	0		1	53	0	0	1	1	4
1138	3	2	3	3	0	0	0	0	1	1	4	4	35	0	0	1	1	1
1139	4	3	2	4	1	0	0	1	1	0		1	47	0	0	1	1	3
1140	3	2	3	3	0	0	0	0	1	0	3	1	52	0	0	1	1	4
1141	4	2	3	2	1	0	0	0	1	1	5	5	54	0	0	1	1	4
1142	3	1	2	2	0	0	0	0	1	1	4	4	46	0	1	1	1	3
1143	4	3	3	2	1	0	0	0	1	1	4	4	28	0	0	1	1	1
1144	3	1	5	1	0	0	1	0	1	1	3	3	39	0	0	1	1	2
1145	3	2	4	2	0	0	1	0	1	1	3	3	31	0	1	1	1	1
1146	3	1	5	1	0	0	1	0	1	1	3	3	37	0	0	1	1	2
1147	4	2	4	2	1	0	1	0	1	1	3	3	46	0	0	1	1	3
1148	3	4	4	4	0	1	1	1	1	1	4	4	28	0	0	1	1	1
1149	3	2	2	2	0	0	0	0	1	1			39	0	0	1	1	2
1150	3	2	3	2	0	0	0	0	1	0		1	45	0	0	1	1	3
1151	4	3	4	4	1	0	1	1	1	1			47	0	0	1	1	3
1152	3	1	5	2	0	0	1	0	1	1	3	3	43	0	0	1	1	3
1153	4	2	2	3	1	0	0	0	1	1	3	3		0	0	1	1
1154	3	2	3	2	0	0	0	0	1	1	3	3	29	0	0	1	1	1
1155	3	2	2	2	0	0	0	0	1	1	4	4	23	0	0	1	1	1
1156	3	2	2	2	0	0	0	0	1	1	4	4	47	0	0	1	1	3
1159	4	3	2	4	1	0	0	1	1	1	4	4	41	0	0	1	1	2
1160	4	5	5	5	1	1	1	1	1	1	4	4	30	1	1	1	1	1
1161	4	2	5	5	1	0	1	1	1	1	5	5	28	0	1	1	1	1
1162	4	2	4	2	1	0	1	0	1	0	2	1	50	0	0	1	1	4
1163	3	3	3	3	0	0	0	0	1	1	3	3	26	0	0	1	1	1
1171	4	3	4	4	1	0	1	1	1	1	4	4	37	0	0	1	1	2
1172	4	4	2	4	1	1	0	1	1	0	2	1	58	0	0	1	1	4
1173	4	4	5	5	1	1	1	1	1	1	2	2	60	0	0	1	1	4
1174	4	4	5	5	1	1	1	1	1	1	3	3	47	0	0	1	1	3
1175	4	4	4	5	1	1	1	1	1	1	5	5	36	0	1	1	1	2
1176	3	1	1	3	0	0	0	0	1	1	2	2	52	0	0	1	1	4
1177	3	1	4	2	0	0	1	0	1	1	2	2	40	0	0	1	1	2
1178	4	4	4	4	1	1	1	1	1	1	4	4	48	0	0	1	1	4
128	4	4	2	4	1	1	0	1	1	0	3	1	51	0	1	1	1	4
129	4	3	2	4	1	0	0	1	1	0	2	1	57	0	0	0	1	4
130		4	4	4		1	1	1	1	1	5	5	48	0	0	0	1	4
131	3	4	4	4	0	1	1	1	1	1	4	4	55	0	0	0	1	4
132	4	3	4	5	1	0	1	1	1	1	3	3	52	0	0	0	1	4
133	4	4	5	5	1	1	1	1	1	1	5	5	52	0	1	0	1	4
134	4	4	5	4	1	1	1	1	1	1	4	4	44	0	1	0	1	3
135	4	1	3	2	1	0	0	0	1	1	3	3	45	0	0	0	1	3
136	4	1	5	1	1	0	1	0	1	1	3	3		0	0	0	1
138	4	1	4	1	1	0	1	0	1	1	5	5		0	0	0	1
140	3	4	4	4	0	1	1	1	1	1	3	3	60	0	1	0	1	4
141	4	5	4	5	1	1	1	1	1	0	3	1	55	0	0	0	1	4
142	3	3	3	3	0	0	0	0	1	1	4	4	58	0	0	0	1	4
143			4	4			1	1	1	1	4	4	56	0	0	0	1	4
144			4	4			1	1	1	1	4	4	56	0	0	0	1	4
145	3	3	4	4	0	0	1	1	1	1	4	4	56	0	1	0	1	4
146	3	3	4	4	0	0	1	1	1	1	3	3	48	0	1	0	1	4
147	3	3	4	4	0	0	1	1	1	1	3	3	52	0	1	0	1	4
148	3	3	4	4	0	0	1	1	1	1	4	4	50	0	1	0	1	4
149	3	2	5	4	0	0	1	1	1	1	3	3	52	0	1	0	1	4
150	3	2	5	4	0	0	1	1	1	1	3	3	52	0	1	0	1	4
152	4	3	5	2	1	0	1	0	1	1	4	4	55	0	0	1	1	4
153	3	3	4	2	0	0	1	0	1	1	4	4	41	0	0	1	1	2
154	3	2	2	2	0	0	0	0	1	1	3	3	56	0	0	1	1	4
155	2	1	1	2	0	0	0	0	1	0	2	1	65	0	0	1	1	4
156	3	3	3	4	0	0	0	1	0	0		1	62	0	0	0	1	4
157	3	5	4	5	0	1	1	1	1	1	5	5	57	0	0	0	1	4
158	2	2	4	3	0	0	1	0	1	1	3	3	35	0	1	0	1	1
159	1	1	4	4	0	0	1	1	1	0	2	1	25	0	1	1	1	1
160	1	1	5	2	0	0	1	0	0	0		1	58	0	1	0	1	4
161	5	5	5	5	1	1	1	1	1	1	4	4	47	0	1	0	1	3
162	1	2	4	5	0	0	1	1	1	1	5	5	33	0	1	0	1	1
163	3	2	4	4	0	0	1	1	1	1	3	3	50	0	1	0	1	4
164	3	4	5	5	0	1	1	1	1	1	4	4	55	0	1	0	1	4
332	4	3	3	4	1	0	0	1	1	1	5	5	57	0	0	0	1	4
333	3	4	3	4	0	1	0	1	0	0		1	62	0	0	0	1	4
334	3	4	5	4	0	1	1	1	1	1	4	4	58	0	0	0	1	4
335	3	3	4	2	0	0	1	0	1	1	4	4	55	0	0	0	1	4
336	3	2	4	4	0	0	1	1	1	0	2	1	56	0	0	0	1	4
337	5	4	2	4	1	1	0	1	1	1	2	2	43	0	0	0	1	3
338	3	4	5	4	0	1	1	1	1	1	5	5		0	0	0	1
340	4	4	4	4	1	1	1	1	1	1	5	5	59	0	1	0	1	4
341	4	4	4	4	1	1	1	1	1	0		1	50	0	0	0	1	4
343	4	4	3	4	1	1	0	1	1	1	4	4		0	0	0	1
344	3	3	3	3	0	0	0	0	1	0	3	1	58	0	0	0	1	4
345	3	3	4	5	0	0	1	1	1	1	3	3	58	0	0	0	1	4
346	1	1	2	1	0	0	0	0	0	1	3	3	60	0	0	0	1	4
347	3	2	3	3	0	0	0	0	1	1	3	3	52	0	0	0	1	4
349	3	3	4	4	0	0	1	1	0	0		1	60	0	0	0	1	4
350	4	4	2	4	1	1	0	1	1	1	3	3	39	0	0	0	1	2
352	4	4	4	4	1	1	1	1	1	1	3	3	51	0	0	0	1	4
353	3	2	2	2	0	0	0	0	1	1	5	5	50	0	0	0	1	4
355	3	2	2	3	0	0	0	0	0	1	2	2	47	0	1	0	1	3
356	3	3	1	2	0	0	0	0	0	0	3	1	57	0	0	0	1	4
357	3	3	3	3	0	0	0	0	1	1	4	4	30	0	1	0	1	1
358	4	3	3	3	1	0	0	0	1	1	3	3	46	0	0	0	1	3
4	4	4	4	3	1	1	1	0	1	1	3	3	39	0	0	1	0	2
5	3	3	2	3	0	0	0	0	1	1	4	4	45	0	0	1	0	3
6	3	3	2	2	0	0	0	0	1	1	4	4	42	0	0	1	0	2
7	4	1	4	4	1	0	1	1	1	1	4	4	45	0	0	1	0	3
8	4	1	4	4	1	0	1	1	1	1	4	4	45	0	0	1	0	3
9	4	3	3	3	1	0	0	0	1	1	5	5	46	0	0	1	0	3
10	3	2	2	2	0	0	0	0	1	1			40	0	0	0	0	2
11	5	4	4	4	1	1	1	1	1	1	4	4	52	0	0	1	0	4
12	2	2	2	2	0	0	0	0	1	1	4	4	37	0	0	1	0	2
13	4	2	4	4	1	0	1	1	1	1	4	4	40	0	0	1	0	2
14	4	4	5	4	1	1	1	1	1	1	3	3	36	0	0	1	0	2
15	5	4	3	2	1	1	0	0	1	1	5	5	30	0	0	1	0	1
16	4	3	4	4	1	0	1	1	1	1	3	3	46	0	0	1	0	3
17	4	2	5	4	1	0	1	1	1	1	4	4	42	0	0	0	0	2
18			4	3			1	0	1	1	4	4	36	0	0	0	0	2
19	4	4	5	5	1	1	1	1	1	1	5	5	42	0	0	1	0	2
20	4	2	4	4	1	0	1	1	1	1	5	5	25	0	0	1	0	1
21	4	4	5	4	1	1	1	1	1	1	3	3	45	0	0	1	0	3
22	4	2	2	4	1	0	0	1	1	1	4	4	24	0	0	1	0	1
23	4	2	4	4	1	0	1	1	1	1	3	3	49	0	0	1	0	4
24	4	2	2	1	1	0	0	0	1	1	3	3	48	0	0	1	0	4
25	4	2	4	1	1	0	1	0	1	1	3	3	48	0	0	1	0	4
26	2	1	5	4	0	0	1	1	1	1	4	4	48	0	0	1	0	4
27	4	4	5	5	1	1	1	1	1	1	5	5	43	0	0	1	0	3
28	4	3	3	3	1	0	0	0	1	1			50	0	0	1	0	4
30	3	1	5	2	0	0	1	0	1	1	4	4	45	0	0	1	0	3
31	4	4	4	4	1	1	1	1	1	1	4	4	40	0	0	1	0	2
32	4	2	4	3	1	0	1	0	1	1	4	4	45	0	0	0	0	3
33	4	4	3	3	1	1	0	0	1	1	5	5	44	0	0	0	0	3
34	4	2	5	2	1	0	1	0	1	1	3	3	47	0	1	1	0	3
35	3	4	4	4	0	1	1	1	1	1	5	5	44	0	0	0	0	3
36	5	4	5	5	1	1	1	1	1	1	4	4	50	0	0	0	0	4
37	3	1	2	1	0	0	0	0	1	1	3	3	50	0	0	0	0	4
39	4	4	4	4	1	1	1	1	1	1	4	4	37	0	0	1	0	2
409	5	1	5	1	1	0	1	0	1	1	3	3	40	0	0	1	0	2
410	4	5	5	5	1	1	1	1	1	1	5	5	40	0	0	1	0	2
411	5	5	5	5	1	1	1	1	1	1	3	3	50	0	0	1	0	4
412	4	4	4	2	1	1	1	0	1	1	3	3	46	0	0	1	0	3
413	4	1	1	2	1	0	0	0	1	1	3	3	36	0	0	0	0	2
415	4	1	1	4	1	0	0	1	1	1			38	0	0	0	0	2
416	5	5	2	4	1	1	0	1	1	1	3	3	43	0	0	1	0	3
417	4	3	3	5	1	0	0	1	1	1	4	4	53	0	0	1	0	4
418	4	5	5	5	1	1	1	1	1	1	3	3	55	0	0	1	0	4
419	3	2	4	5	0	0	1	1	1	1			51	0	0	1	0	4
420	2	1	5	1	0	0	1	0	1	0		1	51	0	0	1	0	4
422	4	4	2	1	1	1	0	0	1	0	2	1	42	0	0	1	0	2
423	5	5	5	5	1	1	1	1	1	1	3	3	35	0	0	1	0	1
424	5	5	5	5	1	1	1	1	1	0	2	1	30	0	0	1	0	1
425	5	5	5	5	1	1	1	1	1	1	3	3	40	0	0	0	0	2
426	3	5	5	5	0	1	1	1	1	1	3	3	36	0	0	1	0	2
427	5	3	5	5	1	0	1	1	1	1	3	3	40	0	0	0	0	2
428		4	4	4		1	1	1	1	1	4	4	47	0	0	0	0	3
429		4	5	5		1	1	1	1	1	4	4	50	0	0	0	0	4
430	5	4	4	4	1	1	1	1	1	1	4	4	52	0	0	0	0	4
431	4	4	5	4	1	1	1	1	1	1	4	4	36	0	0	0	0	2
432		1	5	5		0	1	1	1	0	2	1	60	0	0	0	0	4
433	5	5	5	5	1	1	1	1	1	1	3	3	44	0	0	1	0	3
434	1	2	5	5	0	0	1	1	1	1	2	2	38	0	0	1	0	2
435	3	4	3	5	0	1	0	1	1	1	2	2	49	0	0	1	0	4
436	1	3	4	5	0	0	1	1	1	1	3	3	50	0	0	1	0	4
437	3	3	3	4	0	0	0	1	1	1	2	2	50	0	0	1	0	4
438	3	5	5	5	0	1	1	1	1	1	2	2	40	0	0	1	0	2
439	5	5	5	5	1	1	1	1	1	1	2	2	38	0	0	1	0	2
440	5	5	5	5	1	1	1	1	1	1	3	3	47	0	0	1	0	3
441	4	5	5	5	1	1	1	1	1	1	3	3	52	0	0	1	0	4
442	3	4	5	5	0	1	1	1	1	1	3	3	46	0	0	0	0	3
443	4	4	4	4	1	1	1	1	1	1			48	0	0	1	0	4
444	3	4	4	4	0	1	1	1	1	1	2	2	40	0	0	1	0	2
445	4	4	3	2	1	1	0	0	1	1	3	3	56	0	0	1	0	4
446	4	4	4	4	1	1	1	1	1	1	3	3	47	0	0	1	0	3
447	4	4	4	5	1	1	1	1	1	1	3	3	38	0	0	0	0	2
448	3	4	5	5	0	1	1	1	1	1	3	3	35	0	0	1	0	1
449	4	4	5	4	1	1	1	1	1	1	3	3	40	0	0	1	0	2
450	3	3	2	2	0	0	0	0	1	0	2	1	43	0	0	0	0	3
451	4	3	4	3	1	0	1	0	1	1	3	3		0	0	0	0
452	4	5	1	2	1	1	0	0	1	0	3	1	53	0	0	0	0	4
453			5	2			1	0	1	0		1	45	0	0	0	0	3
165	4	2	2	4	1	0	0	1	1	1	4	4	34	0	0	1	1	1
166	4	2	4	4	1	0	1	1	1	1	5	5	25	1	0	1	1	1
167	4	3	3	3	1	0	0	0	1	1	4	4	32	0	0	1	1	1
168	1	1	2	2	0	0	0	0	1	1			25	0	0	1	1	1
169	2	2	5	5	0	0	1	1	1	1	3	3	32	0	1	1	1	1
170	4	4	1	2	1	1	0	0	1	1	4	4	28	0	0	1	1	1
171	2	5	5	5	0	1	1	1	1	1	5	5	26	0	1	1	1	1
172	4	3	4	5	1	0	1	1	1	1	4	4	30	0	0	1	1	1
173	4	3	4	4	1	0	1	1	1	1	3	3	35	0	0	0	1	1
174	4	3	5	5	1	0	1	1	1	1	4	4	26	0	0	1	1	1
175	4	4	4	5	1	1	1	1	0	0		1	41	0	0	1	1	2
176	4	4	4	5	1	1	1	1	0	0		1	50	0	0	1	1	4
177	5	5	5	5	1	1	1	1	1	1	2	2	48	0	0	1	1	4
178	5	5	4	4	1	1	1	1	1	1	3	3	40	0	0	1	1	2
179	4	3	3	3	1	0	0	0	1	1	3	3	40	0	0	1	1	2
180		2	5	4		0	1	1	1	1	2	2	16	0	0	1	1	1
181	3	3	3	3	0	0	0	0	1	1	2	2	45	0	0	1	1	3
182	3	4	4	2	0	1	1	0	1	1	4	4	45	0	0	1	1	3
183	4	2	4	1	1	0	1	0	1	1	3	3	50	0	1	1	1	4
184	2	4	4	1	0	1	1	0	1	1	4	4		0	0	1	1
185	4	4	4	4	1	1	1	1	1	1	5	5	47	0	0	1	1	3
186	4	4	2	2	1	1	0	0	1	1	4	4	50	0	0	1	1	4
187	4	4	2	2	1	1	0	0	1	1	4	4	33	0	0	1	1	1
188	3	3	3	3	0	0	0	0	1	1	4	4	28	0	0	1	1	1
189	3	3	3	3	0	0	0	0	1	1	4	4	30	0	0	1	1	1
190	4	1	2	2	1	0	0	0	1	1	5	5	45	0	0	1	1	3
191	4	1	2	2	1	0	0	0	1	1	5	5	31	0	0	1	1	1
192	4	1	2	2	1	0	0	0	1	1	5	5	32	0	0	1	1	1
193	4	1	1	5	1	0	0	1	1	1	5	5	29	0	0	1	1	1
194	4	1	2	2	1	0	0	0	1	1	4	4	24	0	0	1	1	1
195	4	1	1	5	1	0	0	1	1	1	5	5	42	0	0	0	1	2
196	4	1	1	5	1	0	0	1	1	1	5	5	40	0	0	1	1	2
197	4	2	2	2	1	0	0	0	1	1	4	4	31	0	0	1	1	1
198	4	1	1	5	1	0	0	1	1	1	5	5	38	0	0	1	1	2
199	4	1	1	5	1	0	0	1	1	1	5	5	36	0	0	1	1	2
200	5	3	3	3	1	0	0	0	1	1	3	3	29	0	1	1	1	1
201	4	2	4	4	1	0	1	1	1	1	2	2		0	1	1	1
202	4	3	4	4	1	0	1	1	1	1	2	2		0	0	1	1
203	3	2	4	3	0	0	1	0	1	1	5	5	30	0	1	1	1	1
204	2	2	2	1	0	0	0	0	1	1	3	3	35	0	0	1	1	1
205	4	4	5	4	1	1	1	1	1	1	3	3	37	0	0	1	1	2
206	3	3	5	4	0	0	1	1	1	1	5	5	28	0	1	1	1	1
207	3	3	5	3	0	0	1	0	1	1	5	5	52	0	0	1	1	4
208	3	3	4	2	0	0	1	0	1	0	3	1	44	0	0	1	1	3
209	3	5	5	5	0	1	1	1	1	1	5	5	39	0	0	1	1	2
210	4	2	2	4	1	0	0	1	1	0	2	1	49	0	0	1	1	4
212	3	3	4	4	0	0	1	1	1	1	3	3	37	0	0	1	1	2
213	4	3	5	2	1	0	1	0	0	0	3	1	52	0	0	1	1	4
214	1	1	1	1	0	0	0	0	1	1	2	2	47	0	0	1	1	3
216	4	1	1	1	1	0	0	0	0	0		1	40	0	0	1	1	2
217	3	2	2	2	0	0	0	0	0	0		1	58	0	0	1	1	4
218	3	4	2	3	0	1	0	0	1	1	3	3	42	0	0	1	1	2
219	4	4	5	4	1	1	1	1	1	1	3	3	46	0	0	1	1	3
220	2	3	4	2	0	0	1	0	1	1	4	4	26	0	1	1	1	1
221	2	4	4	4	0	1	1	1	1	1	5	5	27	0	0	1	1	1
222	3	2	2	2	0	0	0	0	1	1	4	4		0	0	1	1
223	5	5	2	4	1	1	0	1	0	0		1	44	0	0	1	1	3
225	2	2	2	2	0	0	0	0	1	0	3	1	31	0	0	1	1	1
226	3	4	4	3	0	1	1	0	1	1	5	5	40	0	1	1	1	2
227	2	4		4	0	1		1	1	1	4	4	42	0	0	1	1	2
228	3	4	3	4	0	1	0	1	1	1	5	5	26	0	0	1	1	1
229	3	4	4	4	0	1	1	1	1	1	2	2	40	0	0	1	1	2
230	3	3	2	2	0	0	0	0	0	0		1	30	0	0	1	1	1
232	3	4	5	3	0	1	1	0	0	0		1	50	0	0	1	1	4
233	3	2	2	2	0	0	0	0	0	0		1	50	0	0	1	1	4
234	3	2	4	2	0	0	1	0	0	1			37	0	0	1	1	2
235	4	4	1	1	1	1	0	0	0	0		1	44	0	0	1	1	3
236	3	2	3	2	0	0	0	0	0	0		1	39	0	0	1	1	2
237	3	1	4	2	0	0	1	0	1	1	3	3		0	0	1	1
238	4	2	4	2	1	0	1	0	1	1	4	4	50	0	0	1	1	4
239	4	2	2	2	1	0	0	0	1	1	4	4	50	0	0	1	1	4
240	1	1	1	1	0	0	0	0	0	0		1	50	1	0	1	1	4
241	4	4	3	2	1	1	0	0	1	1	4	4	46	0	1	1	1	3
242	4	4	2	3	1	1	0	0	1	1	4	4	30	0	0	1	1	1
243	3	4	2	4	0	1	0	1	1	1	2	2	45	0	1	1	1	3
244	5	3	3	4	1	0	0	1	1	1	5	5	50	0	0	1	1	4
245	2	2	2	3	0	0	0	0	1	1	4	4	30	0	0	1	1	1
246	4	4	2	5	1	1	0	1	1	1	5	5	40	0	1	1	1	2
247	3	3	5	5	0	0	1	1	0	0		1	45	0	0	1	1	3
248	1	1	2	1	0	0	0	0	0	0		1	56	0	0	1	1	4
249	3	3	5	4	0	0	1	1	1	1	5	5	34	0	0	1	1	1
250	3	3	5	4	0	0	1	1	1	1	5	5	45	0	0	1	1	3
251	3	5	5	5	0	1	1	1	1	1	3	3	41	0	0	1	1	2
252	4	4	4	1	1	1	1	0	1	0		1	52	0	0	1	1	4
253	4	2	2	3	1	0	0	0	1	1	3	3	35	0	0	1	1	1
254	3	2	5	5	0	0	1	1	1	1	3	3		0	0	1	1
255	4	2	3	5	1	0	0	1	1	1	4	4	46	0	0	1	1	3
256	3	4	3	4	0	1	0	1	1	1	4	4	45	0	0	1	1	3
257	3	5	5	4	0	1	1	1	1	0		1	50	0	0	1	1	4
258	4	4	2	5	1	1	0	1	1	1	4	4	40	0	0	1	1	2
259	4	5	5	5	1	1	1	1	1	1	5	5	40	0	0	1	1	2
260	4	4	4	4	1	1	1	1	1	1	3	3	42	0	0	1	1	2
261	4	2	4	4	1	0	1	1	1	1			40	0	0	1	1	2
262	4	4	5	4	1	1	1	1	1	1	4	4	32	0	1	1	1	1
263	4	2	2	4	1	0	0	1	1	1	5	5	47	0	0	1	1	3
264	4	2	3	3	1	0	0	0	1	0	3	1	57	0	0	0	1	4
265	5	3	3	3	1	0	0	0	0	1	3	3		0	1	1	1
266	3	2	3	2	0	0	0	0	0	0		1	46	0	0	1	1	3
268	2	2	2	2	0	0	0	0	0	0		1	45	0	0	1	1	3
269	4	2	5	4	1	0	1	1	1	1	4	4	46	0	0	1	1	3
271			2	4			0	1	0	0		1	50	0	0	1	1	4
272	4	5	5	2	1	1	1	0	1	1	4	4	48	0	0	1	1	4
273	3	2	4	4	0	0	1	1	1	0	2	1	45	0	0	1	1	3
274	4	3	4	3	1	0	1	0	1	1	3	3	40	0	0	1	1	2
275	4	4	4	5	1	1	1	1	1	1	3	3	58	0	0	1	1	4
277	3	4	2	1	0	1	0	0	1	1	3	3	37	0	0	1	1	2
278	2	5	5	3	0	1	1	0	1	1	5	5	35	0	0	1	1	1
279	3	4	5	2	0	1	1	0	1	1	4	4	44	0	0	1	1	3
280	3	4	5	3	0	1	1	0	1	1	4	4	32	0	0	1	1	1
282	4	4	5	5	1	1	1	1	1	1	4	4	26	0	0	1	1	1
284	4	2	2	2	1	0	0	0	0	0		1	30	0	0	1	1	1
285	4	2	5	3	1	0	1	0	1	1	5	5	38	0	0	1	1	2
286	2	5	5	4	0	1	1	1	1	1	4	4	29	1	1	1	1	1
287	1	2	2	3	0	0	0	0	0	0		1	50	0	0	1	1	4
288	3	5	3	5	0	1	0	1	1	1	5	5	26	0	0	1	1	1
289	3	4	5	5	0	1	1	1	1	1	4	4	45	0	0	0	1	3
290	4	2	4	3	1	0	1	0	1	1	4	4	45	0	0	1	1	3
291	4	4	4	3	1	1	1	0	1	1	3	3	30	0	0	0	1	1
293	4	4	4	4	1	1	1	1	1	1	5	5	29	1	0	1	1	1
294	4	1	1	2	1	0	0	0	1	1	3	3	43	0	0	1	1	3
295	4	4	5	3	1	1	1	0	1	1	3	3	40	0	0	1	1	2
296	3	3	3	3	0	0	0	0	1	1	2	2	49	0	0	1	1	4
297	2	3	4	4	0	0	1	1	1	1	2	2	50	0	0	1	1	4
298	3	3	4	4	0	0	1	1	1	0	2	1	47	0	0	1	1	3
299	3	3	4	3	0	0	1	0	1	1	2	2	45	0	0	1	1	3
300	4	2	2	2	1	0	0	0	1	1	3	3	47	0	0	1	1	3
301	3	3	4	4	0	0	1	1	1	0	2	1	42	0	0	1	1	2
302	4	3	2	4	1	0	0	1	1	1	4	4	40	1	1	1	1	2
303	3	1	2	2	0	0	0	0	0	0		1	35	0	0	1	1	1
304	4	2	5		1	0	1		1	1	5	5	65	1	0	0	1	4
305	3	2	2	1	0	0	0	0	0	0		1		0	0	1	1
306	4	2	5	5	1	0	1	1	1	1	4	4	40	0	0	1	1	2
307	2	3	4	5	0	0	1	1	1	1	4	4	31	0	0	1	1	1
308	4	2	4	5	1	0	1	1	1	1	3	3	40	0	0	1	1	2
309	4	4	5	3	1	1	1	0	1	1	5	5	55	0	0	1	1	4
310	5	2	3	3	1	0	0	0	1	1	3	3	34	0	0	1	1	1
311	4	4	4	3	1	1	1	0	0	0		1	53	0	1	1	1	4
312	4	3	2	3	1	0	0	0	1	1	3	3	32	0	0	1	1	1
313	4	2	2	4	1	0	0	1	1	1	3	3	38	0	0	1	1	2
314	4	1	2	4	1	0	0	1	1	1	4	4	34	0	0	1	1	1
315	4	3	3	4	1	0	0	1	1	1	3	3	40	0	0	1	1	2
316	4	2	2	3	1	0	0	0	1	1	5	5	50	0	0	1	1	4
317	4	4	4	4	1	1	1	1	1	1	3	3	38	0	0	1	1	2
318	4	1	5	4	1	0	1	1	1	1	4	4	30	0	0	1	1	1
319	4	4	4	4	1	1	1	1	0	0		1	50	0	0	1	1	4
320	3	2	5	4	0	0	1	1	1	1	5	5	32	1	0	1	1	1
321	2	1	1	3	0	0	0	0	1	1	3	3	38	0	0	1	1	2
322	4	2	5	4	1	0	1	1	1	1	4	4	40	0	0	0	1	2
323	3	3	3	4	0	0	0	1	1	0	2	1	42	0	0	1	1	2
324	2	1	5	2	0	0	1	0	1	1	3	3	30	0	1	1	1	1
325	3	1	4	3	0	0	1	0	0	0		1	51	0	0	1	1	4
326	4	2	2	2	1	0	0	0	1	1	4	4	47	1	0	1	1	3
327	4	5	5	5	1	1	1	1	1	1	5	5	36	1	1	1	1	2
328	2	1	2	3	0	0	0	0	1	1	4	4	50	0	0	1	1	4
329	2	2	4	2	0	0	1	0	1	1	3	3	40	0	0	1	1	2
330	3	4	4	4	0	1	1	1	1	1	3	3	25	0	0	1	1	1
331	4	1	4	1	1	0	1	0	0	0	3	1	44	0	0	1	1	3
40	4	3	4	5	1	0	1	1	1	1	4	4	53	0	0	1	0	4
41	3	4	2	3	0	1	0	0	1	1	4	4	39	0	0	1	0	2
42	4	4	5	5	1	1	1	1	1	1	3	3	41	0	0	1	0	2
43	4	5	5	4	1	1	1	1	1	1	4	4	39	0	0	1	0	2
44	2	3	4	4	0	0	1	1	1	1	4	4	33	0	1	1	0	1
45	4	5	5	5	1	1	1	1	1	1	4	4	24	0	0	1	0	1
46	3	2	4	4	0	0	1	1	1	1	4	4	37	0	0	1	0	2
47	5	5	4	2	1	1	1	0	1	1	4	4	38	0	0	1	0	2
49	4	3	5	4	1	0	1	1	1	1	3	3	40	0	0	1	0	2
50	4	2	5	4	1	0	1	1	1	1	4	4	43	0	0	1	0	3
51	3	2	4	3	0	0	1	0	1	1	3	3	50	0	0	1	0	4
53	3	4	2	2	0	1	0	0	0	0		1	52	0	0	1	0	4
54	4	1	1	1	1	0	0	0	0	0	2	1	54	0	0	1	0	4
55	4	4	2	3	1	1	0	0	0	0		1	52	0	0	1	0	4
57	4	4	5	5	1	1	1	1	1	1	3	3	40	0	0	1	0	2
58	4	4	3	2	1	1	0	0	1	1	4	4	42	0	1	1	0	2
59	4	4	4	4	1	1	1	1	1	1	3	3	34	0	0	1	0	1
60	4	3	5	4	1	0	1	1	1	1	4	4	45	0	0	1	0	3
61	3	5	5	5	0	1	1	1	1	1	3	3	45	0	0	1	0	3
62	4	3	4	4	1	0	1	1	1	1	4	4	43	0	0	1	0	3
63	4	2	5	2	1	0	1	0	1	1	4	4	45	0	0	1	0	3
64	5	3	3	3	1	0	0	0	1	1	4	4	32	0	1	1	0	1
65	4	2	4	3	1	0	1	0	1	1	4	4	51	0	0	1	0	4
66	4	2	5	2	1	0	1	0	1	1	5	5	42	0	0	1	0	2
67	3	4	4	4	0	1	1	1	1	1	4	4	25	0	0	1	0	1
68	2		3	2	0		0	0	1	1	3	3	53	0	0	1	0	4
69	4	2	3	3	1	0	0	0	1	1	3	3	25	0	0	1	0	1
70	4	4	4	4	1	1	1	1	1	1	5	5	25	0	0	1	0	1
71	4	5	4	3	1	1	1	0	1	1	4	4	42	0	0	1	0	2
73	2	3	5	3	0	0	1	0	1	1	3	3	45	0	0	1	0	3
74	4	2	2	2	1	0	0	0	1	1	4	4	45	0	1	1	0	3
75	4	5	5	4	1	1	1	1	1	1	4	4	46	0	0	1	0	3
76	4	2	4	4	1	0	1	1	1	1	4	4	45	0	0	1	0	3
77	4	4	4	4	1	1	1	1	1	1	3	3	48	0	0	1	0	4
78	4	4	5	3	1	1	1	0	1	1	4	4	52	0	0	1	0	4
79	4	2	4	2	1	0	1	0	1	1	2	2	45	0	0	0	0	3
80	4	4	5	4	1	1	1	1	1	1	4	4	42	0	0	1	0	2
81			4	3			1	0	1	1	3	3	48	0	0	1	0	4
82	2	3	4	4	0	0	1	1	1	1	5	5	27	0	0	1	0	1
83	4	3	5	4	1	0	1	1	1	1	4	4	51	0	0	1	0	4
84	4	4	5	2	1	1	1	0	1	1	3	3	40	0	0	1	0	2
85	3	3	2	4	0	0	0	1	1	1	4	4	21	0	0	1	0	1
86	3	3	5	3	0	0	1	0	1	1	2	2	45	0	0	0	0	3
87	3	3	4	3	0	0	1	0	1	1	4	4	22	0	0	1	0	1
88	4	4	4	4	1	1	1	1	1	1	4	4	21	0	0	1	0	1
89	3	2	2	2	0	0	0	0	0	0		1	50	0	0	1	0	4
90	2	4	4	3	0	1	1	0	1	1	3	3	27	0	0	1	0	1
91	3	4	5	3	0	1	1	0	1	1	3	3	22	0	0	1	0	1
92	4	3	3	3	1	0	0	0	1	1	4	4		0	0	1	0
93	3	1	3	2	0	0	0	0	1	1	3	3	38	0	0	1	0	2
94	3	3	3	3	0	0	0	0	1	1	4	4		0	0	1	0
95	4	3	4	3	1	0	1	0	1	1	4	4	43	0	0	1	0	3
96	4	4	5	4	1	1	1	1	1	1	5	5	37	0	1	1	0	2
97	4	2	4	2	1	0	1	0	1	1	4	4	37	0	0	1	0	2
98	3	2	4	4	0	0	1	1	1	1	3	3	37	0	0	1	0	2
99	4	4	4	4	1	1	1	1	1	1	5	5	25	0	0	1	0	1
100	2	4	3	3	0	1	0	0	1	1	4	4	25	0	1	0	0	1
102	4		4	4	1		1	1	1	1	4	4	41	0	0	1	0	2
103	4	3	3	3	1	0	0	0	1	1	4	4	40	0	0	1	0	2
104	4	2	4	4	1	0	1	1	1	1	4	4		0	0	1	0
105	4	5	4	5	1	1	1	1	1	1	3	3	39	0	0	1	0	2
106	3	3	4	4	0	0	1	1	1	1	4	4	35	0	0	1	0	1
107	2	2	5	2	0	0	1	0	1	1	5	5	26	0	0	1	0	1
108	3	2	4	2	0	0	1	0	1	1	4	4	40	0	0	1	0	2
109	4	5	5	4	1	1	1	1	1	1	5	5	33	0	0	1	0	1
110	4	3	5	4	1	0	1	1	1	1	3	3	45	0	0	1	0	3
111	3	4	5	5	0	1	1	1	1	1	3	3	44	0	1	0	0	3
112	3	3	4	4	0	0	1	1	0	0	4	1	45	0	0	1	0	3
113	4	1	5	3	1	0	1	0	1	1	4	4	25	0	0	1	0	1
114	3	3	5	4	0	0	1	1	1	1	4	4	24	0	0	1	0	1
115	3	4	5	4	0	1	1	1	1	1	5	5	28	0	0	1	0	1
116	4	3	5	4	1	0	1	1	1	1	4	4	40	0	0	1	0	2
117	4	2	4	3	1	0	1	0	1	1	3	3	43	0	0	1	0	3
118	2	1	2	1	0	0	0	0	1	1	3	3	24	1	0	1	0	1
119	4	4	4	4	1	1	1	1	1	1	3	3	38	0	0	1	0	2
120	4	4	4	4	1	1	1	1	1	1	4	4	45	0	0	1	0	3
121	5	2	5	2	1	0	1	0	0	0		1	50	0	0	1	0	4
122	4	5	3	4	1	1	0	1	1	0	3	1	46	0	0	1	0	3
123	5	4	5	1	1	1	1	0	1	1	3	3	53	0	0	1	0	4
124	4	3	4	4	1	0	1	1	1	1	3	3	47	0	0	1	0	3
125	3	1	4	5	0	0	1	1	1	1	2	2	45	0	0	1	0	3
126	4	2	4	3	1	0	1	0	1	1	3	3	42	0	0	1	0	2
127	3	2	2	2	0	0	0	0	1	1	4	4	47	0	0	1	0	3
497	3	3	4	3	0	0	1	0	1	1	5	5		0	0	0	0
498	3	5	5	5	0	1	1	1	1	1	3	3		0	0	0	0
499	4	4	4	4	1	1	1	1	1	1	3	3	37	0	0	1	0	2
500	5	2	5	4	1	0	1	1	1	1	2	2	44	0	0	1	0	3
501	1	1	1	1	0	0	0	0	0	0		1	48	0	0	1	0	4
502	3	2	3	2	0	0	0	0	1	0	3	1	51	0	0	1	0	4
503	3	2	2	5	0	0	0	1	1	0	2	1	40	0	0	1	0	2
504	3	2	2	2	0	0	0	0	1	0	2	1	35	0	0	1	0	1
505	3	3	3	2	0	0	0	0	1	1	3	3	35	0	0	1	0	1
506	4	2	2	5	1	0	0	1	1	0		1	47	0	0	1	0	3
510	3	3	1	1	0	0	0	0	0	0		1	39	0	0	1	0	2
511	3	3	1	1	0	0	0	0	0	0		1	44	0	0	1	0	3
513	3	2	1	2	0	0	0	0	0	0		1	45	0	0	1	0	3
514	4	4	5	4	1	1	1	1	1	0	4	1	50	0	0	1	0	4
515	4	3	2	2	1	0	0	0	1	0	3	1		0	0	1	0
516	3	3	2	2	0	0	0	0	1	0	2	1	40	0	0	1	0	2
517	3	3	3	2	0	0	0	0	0	0		1	47	0	0	1	0	3
518	4	3	3	4	1	0	0	1	1	0	2	1	40	0	0	1	0	2
520	2	2	4	4	0	0	1	1	1	1	3	3	31	0	0	1	0	1
521	2	2	4	4	0	0	1	1	1	1	3	3	23	0	0	1	0	1
522	4	4	4	4	1	1	1	1	1	1	4	4	21	0	0	0	0	1
523	3	1	1	2	0	0	0	0	1	0	2	1		0	0	0	0
524	2	3	3	3	0	0	0	0	1	1	4	4	47	0	0	1	0	3
526	4	4	5	4	1	1	1	1	1	1	5	5	30	0	0	1	0	1
527	2	2	2	4	0	0	0	1	1	1	4	4	40	0	0	1	0	2
528	4	1	2	4	1	0	0	1	1	1	3	3	45	0	0	1	0	3
529	4	3	3	2	1	0	0	0	1	0		1	44	0	0	1	0	3
530	1	2	5	3	0	0	1	0	1	1	5	5	56	0	0	1	0	4
531	4	2	2	3	1	0	0	0	1	1			36	0	0	0	0	2
532	4	4	4	5	1	1	1	1	0	0		1	40	0	0	1	0	2
533	3	3	3	3	0	0	0	0	0	0		1	45	0	0	1	0	3
534	5	4	2	3	1	1	0	0	1	1	3	3	60	0	0	1	0	4
535	5	4	5	5	1	1	1	1	1	1	4	4	30	0	0	1	0	1
536	2	4	4	4	0	1	1	1	1	1	3	3	40	0	0	1	0	2
537	4	4	5	5	1	1	1	1	1	1	5	5	32	0	0	1	0	1
538	3	3	4	4	0	0	1	1	1	1	3	3	40	0	0	1	0	2
539	3	1	3	3	0	0	0	0	1	1	4	4	40	0	0	1	0	2
540	4	4	4	4	1	1	1	1	1	1	4	4	48	0	0	1	0	4
541	3	3	3	3	0	0	0	0	1	1	4	4	40	0	0	1	0	2
542	4	4	5	2	1	1	1	0	0	0		1	23	0	0	1	0	1
543	3	2	2	3	0	0	0	0	1	0		1	21	0	0	0	0	1
544	3	3	3	3	0	0	0	0	1	1	3	3	20	1	1	1	0	1
545	3	3	3	3	0	0	0	0	1	1	5	5	28	0	0	0	0	1
546	5	4	3	4	1	1	0	1	1	1	5	5	21	0	0	1	0	1
547	5	4	4	5	1	1	1	1	1	1	5	5	22	0	0	1	0	1
548	5	5	5	5	1	1	1	1	1	1	4	4		0	0	1	0
549	5	5	5	5	1	1	1	1	1	1	5	5		0	0	1	0
550	3	2	4	2	0	0	1	0	1	1	3	3	44	0	0	1	0	3
551	3	3	4	3	0	0	1	0	1	1	3	3	40	0	0	1	0	2
553	3	4	2	5	0	1	0	1	1	1	3	3	50	0	0	1	0	4
554	4	4	3	3	1	1	0	0	1	1	2	2	48	0	0	1	0	4
555	4	3	3	3	1	0	0	0	1	1	3	3	45	0	0	1	0	3
556	4	5	4	4	1	1	1	1	1	1	4	4	40	0	0	1	0	2
557	4	2	2	2	1	0	0	0	1	1	3	3	39	0	0	1	0	2
558	1	1	3	1	0	0	0	0	1	1	5	5	42	0	0	1	0	2
559	3	3	3	3	0	0	0	0	1	1	5	5	28	0	0	0	0	1
560	3	2	2	2	0	0	0	0	1	1	4	4	30	0	0	1	0	1
562	3	2	5	5	0	0	1	1	1	1	2	2	40	0	0	1	0	2
563	4	2	5	1	1	0	1	0	1	1	3	3	39	0	0	1	0	2
564	3	1	2	3	0	0	0	0	1	1	5	5	21	0	0	1	0	1
565	4	3	5	3	1	0	1	0	1	1	4	4	23	0	0	0	0	1
566			3	3			0	0	1	1	5	5	32	0	0	0	0	1
568	4	4	2	2	1	1	0	0	1	1	3	3	42	0	0	1	0	2
569	2	2	2	3	0	0	0	0	1	1	5	5	24	0	0	1	0	1
570	2	2	4	5	0	0	1	1	1	1	4	4	33	0	0	1	0	1
571	4	2	4	2	1	0	1	0	1	1	2	2	39	1	0	1	0	2
572	4	4	4	5	1	1	1	1	1	1	2	2	27	1	0	1	0	1
573	4	4	2	4	1	1	0	1	1	1	4	4	45	0	0	1	0	3
574	3	3	3	3	0	0	0	0	0	0		1	42	0	0	1	0	2
575	3	2	3	3	0	0	0	0	1	1	3	3	45	0	0	1	0	3
576	3	1	4	5	0	0	1	1	1	1	4	4	26	0	0	1	0	1
577	3	4	5	5	0	1	1	1	1	1	4	4	20	0	1	1	0	1
578	4	2	5	2	1	0	1	0	1	1	2	2	38	1	0	1	0	2
579	5	3	3	2	1	0	0	0	1	1	5	5	23	0	0	1	0	1
580	2	5	3	4	0	1	0	1	1	1	4	4	21	0	1	1	0	1
583	3	4	4	4	0	1	1	1	1	1	3	3	35	0	0	1	0	1
584	4	5	5	3	1	1	1	0	1	1	3	3	27	0	0	1	0	1
586	4	4	3	4	1	1	0	1	1	1	4	4	37	0	0	1	0	2
587	4	4	3	4	1	1	0	1	1	1	4	4	40	0	0	1	0	2
588	5	3	4	4	1	0	1	1	1	1	4	4	40	0	0	1	0	2
590	3	3	3	3	0	0	0	0	1	1	3	3	46	0	0	1	0	3
592	2	3	4	3	0	0	1	0	1	1	2	2	52	0	0	1	0	4
593	3	2	2	2	0	0	0	0	0	0		1	40	0	0	1	0	2
594	3	1	1	1	0	0	0	0	1	0	3	1	46	0	0	1	0	3
596	3	3	3	3	0	0	0	0	0	0		1	47	0	0	1	0	3
597	4	1	1	1	1	0	0	0	1	1	5	5	57	0	0	1	0	4
598	4	4	2	4	1	1	0	1	1	1	3	3	45	0	0	1	0	3
599	3	3	4	2	0	0	1	0	1	1	3	3	32	0	0	1	0	1
600	5	3	2	2	1	0	0	0	1	1	3	3	42	0	0	1	0	2
601	3	4	4	4	0	1	1	1	1	1	4	4	26	0	0	1	0	1
602	3	1	5	5	0	0	1	1	0	0		1	40	0	0	1	0	2
603	3	2	5	5	0	0	1	1	1	1	4	4	47	0	1	1	0	3
604	4	4	4	2	1	1	1	0	0	0		1	60	0	0	1	0	4
605	3	1	1	2	0	0	0	0	1	1	5	5	28	0	0	1	0	1
606	4	2	5	4	1	0	1	1	1	1	3	3	51	0	0	1	0	4
607	2	2	1	3	0	0	0	0	1	0	5	1	30	0	0	1	0	1
608	3	3	2	2	0	0	0	0	1	1	3	3	40	0	0	1	0	2
609	5	2	5	4	1	0	1	1	1	1	4	4	45	0	0	1	0	3
610	4	2	4	4	1	0	1	1	1	1	3	3	40	0	0	1	0	2
611	3	2	4	4	0	0	1	1	1	1	3	3	35	0	0	1	0	1
612	3	2	4	3	0	0	1	0	1	1	4	4	46	0	0	1	0	3
614	4	2	5	2	1	0	1	0	1	1	3	3	35	0	0	1	0	1
615	3	3	5	3	0	0	1	0	1	1	3	3	39	0	0	1	0	2
616	5	1	4	4	1	0	1	1	1	1	3	3	40	0	0	1	0	2
617	5	1	5	4	1	0	1	1	1	1	3	3	37	0	0	1	0	2
618	4	2	3	3	1	0	0	0	1	1	4	4	42	0	0	1	0	2
620	4	2	4	4	1	0	1	1	1	1	3	3	42	0	0	1	0	2
359	4	3	5	5	1	0	1	1	1	0	2	1	45	0	0	0	0	3
360	4	3	4	4	1	0	1	1	1	1	4	4	36	0	0	0	0	2
361	4	4	5	5	1	1	1	1	1	1	3	3	45	0	0	1	0	3
362	4	4	5	5	1	1	1	1	1	1	5	5	48	0	0	1	0	4
364	4	4	4	4	1	1	1	1	1	1	3	3	50	0	0	1	0	4
365	4	2	2	2	1	0	0	0	1	1	2	2	45	0	0	0	0	3
366	3	2	4	2	0	0	1	0	1	1	2	2	45	0	0	0	0	3
367	4	2	5	5	1	0	1	1	1	1	3	3	40	0	0	0	0	2
369	4	1	1	1	1	0	0	0	1	1	2	2	54	0	0	1	0	4
370	4	2	2	4	1	0	0	1	1	1	3	3	44	0	1	0	0	3
371	3	3	5	2	0	0	1	0	1	1	4	4	42	0	0	0	0	2
372	3	2	3	2	0	0	0	0	1	1	5	5	45	0	0	1	0	3
373	4	5	5	5	1	1	1	1	1	1	4	4	43	0	1	1	0	3
374	4	4	4	3	1	1	1	0	1	0		1	35	0	0	0	0	1
375	4	2	2	2	1	0	0	0	1	1	3	3	40	0	0	0	0	2
376	2	3	4	3	0	0	1	0	1	1	4	4	48	0	0	0	0	4
377	4	2	2	3	1	0	0	0	1	1	2	2	51	0	1	1	0	4
378	2	2	5	4	0	0	1	1	1	1	3	3	44	0	0	1	0	3
379	2	2	4	2	0	0	1	0	1	0		1	45	0	0	1	0	3
380	4	4	5	3	1	1	1	0	1	1	4	4	35	0	0	0	0	1
381	4	5	4	4	1	1	1	1	1	1	3	3	37	0	1	0	0	2
382	2	2	4	4	0	0	1	1	1	0	3	1	34	0	0	0	0	1
383	3	3	3	3	0	0	0	0	1	0	3	1	37	0	0	1	0	2
385	2	2	5	2	0	0	1	0	1	0	2	1	60	0	0	0	0	4
386	4	2	4	4	1	0	1	1	1	1	3	3	46	0	0	1	0	3
387	4	3	5	3	1	0	1	0	1	1	3	3	49	0	0	0	0	4
388	4	3	2	4	1	0	0	1	1	1	5	5	41	0	0	0	0	2
389	4	2	2	4	1	0	0	1	1	1	3	3	42	0	0	0	0	2
390	2	3	5	3	0	0	1	0	1	0	3	1	41	0	0	0	0	2
391	4	2	5	2	1	0	1	0	1	1	4	4	39	0	1	0	0	2
392	4	4	5	5	1	1	1	1	1	1	3	3	40	0	0	0	0	2
394	3	4	4	4	0	1	1	1	1	1	3	3	47	0	0	1	0	3
395	3	5	5	5	0	1	1	1	1	1	4	4	43	0	0	0	0	3
396	4	2	4	3	1	0	1	0	1	1	4	4	42	0	0	1	0	2
397	4	3	4	4	1	0	1	1	1	1	2	2	52	0	0	0	0	4
398	2	2	4	2	0	0	1	0	1	1	2	2	42	0	0	1	0	2
399	4	4	2	4	1	1	0	1	1	1	3	3	44	0	1	1	0	3
400	3	4	5	5	0	1	1	1	1	1	5	5	42	0	0	1	0	2
401	3	3	4	3	0	0	1	0	1	1	2	2	49	0	1	0	0	4
402	4	2	4	2	1	0	1	0	1	1	3	3	50	0	0	0	0	4
403	5	5	5	4	1	1	1	1	1	1	5	5	49	0	0	1	0	4
404	5	4	4	5	1	1	1	1	1	1	4	4	40	0	0	1	0	2
405	4	4	4	4	1	1	1	1	1	1	4	4	39	0	0	1	0	2
406	4	4	4	4	1	1	1	1	1	1	3	3	40	0	0	1	0	2
407	4	4	5	2	1	1	1	0	1	1	2	2	50	0	0	0	0	4
408	3	4	2	2	0	1	0	0	1	1	3	3	39	0	0	1	0	2
454	2	1	4	2	0	0	1	0	1	1	4	4	25	0	0	0	0	1
455	4	4	5	5	1	1	1	1	1	1	5	5	42	0	0	1	0	2
456	2	2	5	4	0	0	1	1	1	1	5	5	24	1	0	1	0	1
457	3	3	4	3	0	0	1	0	1	1	5	5	23	0	0	0	0	1
458	2	4	3	3	0	1	0	0	1	1	4	4	24	0	0	1	0	1
459	2	3	5	5	0	0	1	1	1	1	4	4	24	0	0	1	0	1
460	4	4	5	5	1	1	1	1	1	1	4	4	46	0	0	1	0	3
461	4	3	3	3	1	0	0	0	1	1	4	4	43	0	1	0	0	3
462	2	5	5	4	0	1	1	1	1	1	2	2	42	0	0	1	0	2
463	3	4	5	4	0	1	1	1	1	1	3	3	23	0	1	0	0	1
464	3	4	2	4	0	1	0	1	1	1	3	3	45	0	0	1	0	3
465	4	3	5	3	1	0	1	0	1	1	4	4	23	0	0	1	0	1
466	2	2	2	2	0	0	0	0	1	1	3	3	24	0	1	1	0	1
467	4	4	4	4	1	1	1	1	1	1	5	5	24	0	1	0	0	1
468	4	4	5	4	1	1	1	1	1	1	3	3	25	0	0	1	0	1
469	2	4	5	4	0	1	1	1	1	1	4	4	24	0	0	0	0	1
470	3	4	3	4	0	1	0	1	1	1	4	4	30	0	0	1	0	1
471	4	4	4	4	1	1	1	1	1	1	2	2	45	0	0	1	0	3
472	2	2	5	4	0	0	1	1	1	0	3	1	48	0	0	1	0	4
473	4	3	2	2	1	0	0	0	1	1	3	3	47	0	0	1	0	3
474	4	4	4	4	1	1	1	1	1	1	3	3	48	0	0	1	0	4
475	3	3	5	3	0	0	1	0	1	1	5	5	44	0	0	0	0	3
476	5	2	2	5	1	0	0	1	1	1	3	3	24	0	0	1	0	1
477	2	2	2	2	0	0	0	0	1	1	2	2	24	0	0	0	0	1
478	3	3	2	2	0	0	0	0	1	1	4	4	43	0	1	0	0	3
479	4	3	2	3	1	0	0	0	1	1	4	4	33	0	1	1	0	1
480	4	4	5	2	1	1	1	0	1	1	4	4	27	0	1	1	0	1
481	4	4	5	2	1	1	1	0	1	1	3	3	44	0	0	1	0	3
482	4	4	5	4	1	1	1	1	1	1	5	5	46	0	0	0	0	3
483	3	3	4	3	0	0	1	0	1	1	5	5	43	0	0	1	0	3
484	3	4	4	4	0	1	1	1	1	1	3	3	46	0	0	1	0	3
485	4	4	4	5	1	1	1	1	1	1	4	4	41	0	0	1	0	2
486	2	4	4	4	0	1	1	1	1	1	5	5	45	0	0	1	0	3
487	4	4	4	5	1	1	1	1	1	1	4	4	48	0	1	1	0	4
488	3	4	4	4	0	1	1	1	1	1	5	5	29	0	0	0	0	1
489	3	5	5	5	0	1	1	1	1	1	4	4	50	0	0	0	0	4
490	4	2	5	4	1	0	1	1	1	1	3	3	48	0	0	1	0	4
491	4	2	5	4	1	0	1	1	1	1	4	4	38	0	0	1	0	2
492	4	3	4	4	1	0	1	1	1	1	4	4	38	0	0	0	0	2
493	3	3	2	3	0	0	0	0	1	1	4	4	34	0	0	1	0	1
494	4	4	4	3	1	1	1	0	1	1	4	4	27	0	0	1	0	1
495	2	4	3	4	0	1	0	1	1	1	3	3	50	0	0	1	0	4

## Sheet: Variables
ID	Questionnaire number
INT_REL	Information related to medical conditions and their therapy available on the Internet is usually reliable ("1" - strongly disagree, "2" - disagree, "3" - neither agree nor disagree, "4" - agree, "5" - strongly agree)
PH_INT	Physician may provide advice to a patient via Internet/e-mail ("1" - strongly disagree, "2" - disagree, "3" - neither agree nor disagree, "4" - agree, "5" - strongly agree)
PAT_REC	Patient should have Internet-based access to his/her medical record ("1" - strongly disagree, "2" - disagree, "3" - neither agree nor disagree, "4" - agree, "5" - strongly agree)
MONIT	Would you recommend the use of Internet-based system for monitoring of disease to a person from your close family? ("1" - strongly disagree, "2" - disagree, "3" - neither agree nor disagree, "4" - agree, "5" - strongly agree)
INT_REL2	Outcomes variable derived from the INT_REL ("0" - "strongly disagree" or "disagree" or "neither agree nor disagree")
PH_INT2	Outcomes variable derived from the PH_INT ("0" - "strongly disagree" or "disagree" or "neither agree nor disagree")
PAT_REC2	Outcomes variable derived from the PAT_REC ("0" - "strongly disagree" or "disagree" or "neither agree nor disagree")
MONIT_2	Outcomes variable derived from the MONIT ("0" - "strongly disagree" or "disagree" or "neither agree nor disagree")
COMPUSE	Use of computer ("0" - No, "1" - Yes))
INT_USE	Internet use ("0" - No, "1" - Yes)
INT_DUR	Duration of Internet use ("1" - <=1 year, "2" - > 1 and <= 2 years, "3" - >2 and <=5 years, "4" - >5 and <=10 years, "5" - >10 years)
INT_COMB	Combined variables for Internet use and duration of use ("1" - not a user or <=1 year, "2" - > 1 and <= 2 years, "3" - >2 and <=5 years, "4" - >5 and <=10 years, "5" - >10 years)
AGE	Age of respondent [years]
SEX	Sex of respondent ("0" - female, "1" - male)
EMPSITES	The number of employment places ("0" - one place "1" - more than one place of employment)
MAINSITE	Main place of employment ("0" - other than hospital, "1" - hospital)
TEREN_M_W	Location of medical centre in which questionnaire was filled ("0" - rural, "1" - urban)
AGE_CAT	Age category based on AGE ("1" - <= 35 years, "2" - >35 to 42, "3" - >42 to 47, "4" - >47)
